# Supplementary material for: Effectiveness of Electrical Stimulation on Upper Limb Function in Children and Young People with Hemiplegic Cerebral Palsy: A Systematic Review
Source: J Clin Med. 2025 Sep 23;14(19):6718. doi: 10.3390/jcm14196718 (PMC12525444; doi:10.3390/jcm14196718)
Supplement: Supplementary file 1 [file jcm-14-06718-s001.zip]

Archive with 1 entries (1 files):
- jcm-3757968-supplementary.pdf
